# Supplementary material for: Global burden of atrial fibrillation/atrial flutter and its attributable risk factors from 1990 to 2021
Source: Europace. 2024 Jul 10;26(7):euae195. doi: 10.1093/europace/euae195 (PMC11287210; doi:10.1093/europace/euae195)
Supplement: euae195_Supplementary_Data [file euae195_supplementary_data.zip]

Archive with 6 entries (6 files):
- Table S4.docx
- Table S5.docx
- Supplementary Information and Data.docx
- Table S1.docx
- Table S2.docx
- Table S3 .docx
